# Supplementary material for: TAp73-induced phosphofructokinase-1 transcription promotes the Warburg effect and enhances cell proliferation
Source: Nat Commun. 2018 Nov 8;9:4683. doi: 10.1038/s41467-018-07127-8 (PMC6224601; doi:10.1038/s41467-018-07127-8)
Supplement: Supplementary file 3 — Supplementary Data 1 [file 41467_2018_7127_MOESM3_ESM.xlsx]

## Sheet: 1a-b
	medium	glucose(mM)
	TAp73+/+#1	1	1	1
	TAp73-/-#1	0.532663	0.532663	0.472722
	TAp73+/+#2	1	1	1
	TAp73-/-#2	0.551286	0.694853	0.65035
	medium	lactate(mM)
	TAp73+/+#1	1	1	1
	TAp73-/-#1	0.376843	0.375	0.376816
	TAp73+/+#2	1	1	1
	TAp73-/-#2	0.367236	0.381072	0.354107

## Sheet: 1c
	Glycolytic Flux
	TAp73+/+	1.5241
	TAp73+/+	2.19114
	TAp73+/+	2.12466
	TAp73-/-	0.539254
	TAp73-/-	1.04358
	TAp73-/-	1.00788
	DNp73+/+	1.47982
	DNp73+/+	1.62916
	DNp73+/+	1.36
	DNp73-/-	1.15142
	DNp73-/-	1.36084
	DNp73-/-	1.41896

## Sheet: 1d
	Glucose consumption u2os
	sictrl	1.014	0.984	1.002
	siTAp73	0.68	0.73	0.922

## Sheet: 1e
	Relative lactate production
	sictrl	1.014	0.999	1.048
	siTAp73	0.873	0.887	0.845

## Sheet: 1f
	Glycolysis flux u2os
	sictrl	4.047	4.053	4.185
	siTAp73	3.368	3.436	3.654

## Sheet: 1h
	U2OS Glycolysis
		1	2	3	4	5	6
	sictrl	3.31224	2.59715	3.0941	2.81485	2.66787
	PFKL sictrl	2.86278	3.26799	3.35812	3.3938	3.41335	3.18913
	siTAp73	1.77139	2.74725	2.23967	1.74091
	PFKL siTAP73	2.99752	3.30428	3.14171	3.0576	3.02148	3.24116

## Sheet: 1i
	glycolysis capacity
		1	2	3	4	5	6
	sictrl	4.37742	3.82978	4.41867	4.40295	4.35136
	PFKL sictrl	4.86287	4.72546	4.26846	4.37786	4.87298	5.41761
	siTAp73	3.9783	3.5234	4.20404	3.4227
	PFKL siTAP73	4.40656	4.28495	4.0618	4.42813	4.03316	4.22928

## Sheet: 2a
	MEF TAp73+/+	HK2	1.00034	1.03755	0.97389
	MEF TAp73-/-		1.14407	1.10874	1.20654
	MEF TAp73+/+	GPI	1.00035	1.03085	0.967237
	MEF TAp73-/-		0.917417	0.977745	0.864772
	MEF TAp73+/+	PFKL	1.00013	0.975524	1.01366
	MEF TAp73-/-		0.64031	0.6922	0.600465
	MEF TAp73+/+	ALDO	1.0001	0.97771	1.01169
	MEF TAp73-/-		0.848552	0.792001	0.89837
	MEF TAp73+/+	TPI	1.0001	1.01555	0.983324
	MEF TAp73-/-		0.85429	0.825744	0.874024
	MEF TAp73+/+	GAPDH	1.0001	1.01585	0.982555
	MEF TAp73-/-		1.29504	1.24956	1.34098
	MEF TAp73+/+	PGK	1.00007	0.985086	1.01399
	MEF TAp73-/-		1.28843	1.347	1.22982
	MEF TAp73+/+	PGM	1.02736	0.99928	1.05608
	MEF TAp73-/-		1.41913	1.51145	1.327
	MEF TAp73+/+	ENO	1.00085	1.0517	0.95002
	MEF TAp73-/-		0.931329	0.800958	1.10027
	MEF TAp73+/+	PKM2	1.00009	1.01681	0.985008
	MEF TAp73-/-		1.01565	0.932225	1.0989
	MEF TAp73+/+	G6PD	1.00015	1.02193	0.978436
	MEF TAp73-/-		0.634963	0.589446	0.675928

## Sheet: 2b
	no.1	PFKL	PFKM	PFKP
	TAP73+/+	1	1	1
	TAP73+/+	0.913	1.049	0.965
	TAP73+/+	0.795	1.283	1
	TAP73-/-	0.593	0.801	0.817
	TAP73-/-	0.662	0.901	0.79
	TAP73-/-	0.725	0.986	0.763

## Sheet: 2c
	no.2	PFKL	PFKM	G6PD
	TAP73+/+	0.939	1	1.205
	TAP73+/+	1.113	1.197	0.901
	TAP73+/+	1	0.933	1
	TAP73-/-	0.238	1.267	0.197
	TAP73-/-	0.152	1	0.162
	TAP73-/-	0.358	0.474	0.223

[truncated: 25 more sheets: 2f, 2g, 2j, 3a, 3c, 4b, 4c, 4d, 4k, 5a, 5b, 5c, 5d, 5e, 5f, 5g, 5h, 5i, 6a, 6b …]
