# Supplementary material for: TAp73-induced phosphofructokinase-1 transcription promotes the Warburg effect and enhances cell proliferation
Source: Nat Commun. 2018 Nov 8;9:4683. doi: 10.1038/s41467-018-07127-8 (PMC6224601; doi:10.1038/s41467-018-07127-8)
Supplement: Supplementary file 4 — Supplementary Data 2 [file 41467_2018_7127_MOESM4_ESM.xlsx]

## Sheet: 2b
		TAp73
	u2os sictrl	1	1.253	0.944
	u2os siTAp73	0.165	0.234	0.146

## Sheet: 2d-k
	glucose consumption				lactate production
	A172 sictrl	1			A172 sictrl	1
	A172 sictrl	1.13938			A172 sictrl	1.0906
	A172 sictrl	0.946128			A172 sictrl	1.03107
	A172 TAp73	0.328727			A172 TAp73	0.832192
	A172 TAp73	0.356339			A172 TAp73	0.830494
	A172 TAp73	0.475287			A172 TAp73	0.868461
	SF188 sictrl	1			SF188 sictrl	1
	SF188 sictrl	1.02211			SF188 sictrl	0.972846
	SF188 sictrl	0.941303			SF188 sictrl	0.9684
	SF188 TAp73	0.689471			SF188 TAp73	0.806282
	SF188 TAp73	0.810454			SF188 TAp73	0.762344
	SF188 TAp73	0.657668			SF188 TAp73	0.741056
	H1299 sictrl	1			H1299 sictrl	1
	H1299 sictrl	0.966792			H1299 sictrl	0.953277
	H1299 sictrl	1.01779			H1299 sictrl	1.00914
	H1299 TAp73	0.742498			H1299 TAp73	0.705243
	H1299 TAp73	0.756293			H1299 TAp73	0.855494
	H1299 TAp73	0.749268			H1299 TAp73	0.713477
	A549 sictrl	1			A549 sictrl	1
	A549 sictrl	1.00241			A549 sictrl	0.892543
	A549 sictrl	1.11406			A549 sictrl	0.811827
	A549 TAp73	1.03057			A549 TAp73	0.570788
	A549 TAp73	0.740726			A549 TAp73	0.603515
	A549 TAp73	1.04167			A549 TAp73	0.626181

## Sheet: 3a
		TAp73	PFKL	6PGD
	H1299 sictrl	1.079	1	1
	H1299 sictrl	1	1.021	0.986
	H1299 sictrl	0.986	0.933	0.979
	H1299 siTAp73	0.732	0.432	0.664
	H1299 siTAp73	0.752	0.42	0.673
	H1299 siTAp73	0.812	0.456	0.678

## Sheet: 4a
		PFKL	p53	p63	p73
	U2OS sictrl	1	1	1	1
		1.056	1.064	0.954	1.056
		0.986	0.994	1.062	0.987
	U2OS sip53	0.886	0.032	1.098	1.204
		0.876	0.046	0.982	1.054
		0.878	0.041	0.946	1.169
	U2OS sip63	0.942	0.764	0.565	1.213
		0.966	0.732	0.435	1.068
		0.904	0.721	0.372	1.176
	U2OS sip73	0.542	0.784	1.024	0.182
		0.601	0.79	1.116	0.196
		0.586	0.76	0.913	0.174

## Sheet: 4b
	HCT116
	tet off sictrl	1
	tet off sictrl	1.04536
	tet off sictrl	1.07649
	tet off siTAp73	0.929717
	tet off siTAp73	0.913469
	tet off siTAp73	0.938276
	tet on sictrl	0.900522
	tet on sictrl	0.925009
	tet on sictrl	0.926695
	tet on siTAp73	0.756792
	tet on siTAp73	0.814183
	tet on siTAp73	0.776052

## Sheet: 5a-d
		MEF
	TAp73+/+	100	103.276	88.1656
	TAp73-/-	64.5647	66.8675	52.4641
		U2OS
	sictrl	100	95.7093	106.554
	sip73	75.5186	75.0061	84.4246
		H1299
	sictrl	100	97.1395	69.7846
	sip73	69.0551	78.8118	55.3222
		U2OS
	Vector	100	91.0258	110.854
	PFKL	138.747	126.086	158.193

## Sheet: 6b-c
	glucose consumption				lactate production
	H1299 sictrl	1			H1299 sictrl	1.00001
	H1299 sictrl	1.03733			H1299 sictrl	1.01023
	H1299 sictrl	1.03543			H1299 sictrl	0.998558
	H1299 sipfkl	0.86361			H1299 sipfkl	0.839419
	H1299 sipfkl	0.845227			H1299 sipfkl	0.812898
	H1299 sipfkl	0.812358			H1299 sipfkl	0.801236
	H1299 sipfkm	0.756623			H1299 sipfkm	0.669555
	H1299 sipfkm	0.717265			H1299 sipfkm	0.681566
	H1299 sipfkm	0.695016			H1299 sipfkm	0.689814
	H1299 sipfkp	0.747561			H1299 sipfkp	0.907233
	H1299 sipfkp	0.731056			H1299 sipfkp	0.905932
	H1299 sipfkp	0.814832			H1299 sipfkp	0.857663

## Sheet: 6d
		pfkl	pfkm	pfkp
	H1299 sictrl	1	1	1
	H1299 sictrl	0.959	0.993	1.14
	H1299 sictrl	1.013	1.013	1.109
	H1299 sipfkl	0.062	0.948	1.059
	H1299 sipfkl	0.063	1.023	1.089
	H1299 sipfkl	0.054	1.175	1.023
	H1299 sipfkm	2.013	0.281	0.965
	H1299 sipfkm	2.099	0.325	0.952
	H1299 sipfkm	1.827	0.318	0.92
	H1299 sipfkp	1.494	0.438	0.03
	H1299 sipfkp	1.443	0.566	0.029
	H1299 sipfkp	1.231	0.637	0.032

## Sheet: 6e-f
	glucose consumption				lactate production
	HCT116 sictrl	1.00001			HCT116 sictrl	1
	HCT116 sictrl	1.0558			HCT116 sictrl	0.991641
	HCT116 sictrl	1.00058			HCT116 sictrl	1.00868
	HCT116 siPFKL	0.942375			HCT116 siPFKL	0.849215
	HCT116 siPFKL	0.875803			HCT116 siPFKL	0.831611
	HCT116 siPFKL	0.842767			HCT116 siPFKL	0.876162
	HCT116 siPFKM	0.824094			HCT116 siPFKM	0.872398
	HCT116 siPFKM	0.920459			HCT116 siPFKM	0.855478
	HCT116 siPFKM	0.855982			HCT116 siPFKM	0.865351
	HCT116 siPFKP	1.00048			HCT116 siPFKP	0.848268
	HCT116 siPFKP	1.0206			HCT116 siPFKP	0.840853
	HCT116 siPFKP	1.00324			HCT116 siPFKP	0.846115

## Sheet: 6g
		pfkl	pfkm	pfkp
	HCT116 sictrl	1	1	1
	HCT116 sictrl	1.064	1.404	0.986
	HCT116 sictrl	1.049	1.172	0.959
	HCT116 siPFKL	0.136	0.993	1.433
	HCT116 siPFKL	0.133	1.071	1.464
	HCT116 siPFKL	0.138	1.156	1.443
	HCT116 siPFKM	2.744	0.434	1.047
	HCT116 siPFKM	2.841	0.468	1.069
	HCT116 siPFKM	2.744	0.542	1.076
	HCT116 siPFKP	1.109	0.712	0.056
	HCT116 siPFKP	1.094	0.858	0.055
	HCT116 siPFKP	1.117	0.939	0.057

[truncated: 4 more sheets: 7a, 9b, 9d-g, 10a]
